# Supplementary material for: Pervasive Transcription-coupled DNA repair in E. coli
Source: Nat Commun. 2022 Mar 30;13:1702. doi: 10.1038/s41467-022-28871-y (PMC8967931; doi:10.1038/s41467-022-28871-y)
Supplement: Supplementary file 4 — Source Data [file 41467_2022_28871_MOESM4_ESM.xlsx]

## Sheet: Fig. 4c
Block Type	96-Well Block (0.2mL)
Calibration Background is expired	No
Calibration Background performed on	03-20-2019
Calibration Normalization FAM-ROX is expired	No
Calibration Normalization FAM-ROX performed on	03-20-2019
Calibration Normalization VIC-ROX is expired	No
Calibration Normalization VIC-ROX performed on	03-20-2019
Calibration Pure Dye FAM is expired	No
Calibration Pure Dye FAM performed on	03-20-2019
Calibration Pure Dye NED is expired	No
Calibration Pure Dye NED performed on	03-20-2019
Calibration Pure Dye ROX is expired	No
Calibration Pure Dye ROX performed on	03-20-2019
Calibration Pure Dye SYBR is expired	No
Calibration Pure Dye SYBR performed on	03-20-2019
Calibration Pure Dye TAMRA is expired	No
Calibration Pure Dye TAMRA performed on	03-20-2019
Calibration Pure Dye VIC is expired	No
Calibration Pure Dye VIC performed on	03-20-2019
Calibration ROI is expired	No
Calibration ROI performed on	03-20-2019
Calibration Uniformity is expired	No
Calibration Uniformity performed on	03-20-2019
Chemistry	SYBR_GREEN
Date Created	2019-07-24 10:32:09 AM PDT
Experiment Barcode
Experiment Comment
Experiment File Name	D:\Applied Biosystems\QuantStudio Real-Time PCR Software\User Files\experiments\Vitaliy\2019-07-24 WT and delta Mfd 7 UV600 proA and dsbB strand specific 1.eds
Experiment Name	2019-07-24 WT and delta Mfd 7 UV600 proA and dsbB strand specific 1
Experiment Run End Time	2019-07-24 06:24:13 AM PDT
Experiment Type	Comparative Cт (ΔΔCт)
Instrument Name	278872193
Instrument Serial Number	278872193
Instrument Type	QuantStudio(TM) 7 Flex System
Passive Reference	ROX
Quantification Cycle Method	Ct
Signal Smoothing On	true
Stage/ Cycle where Analysis is performed	Stage 2, Step 2
User Name
Well	Well Position	CT	Average	dCT	ddCT	Fold
1	A1	27.4846	27.6625	-11.9547	0	1	ProA WT
2	A2	27.5114
3	A3	27.9916
4	A4	15.7321	15.7078
5	A5	15.6811
6	A6	15.7102
7	A7	27.833	28.198	-13.5205	-1.56579	2.9604	ProA WT UV
8	A8	28.1749
9	A9	28.586
10	A10	14.6558	14.6775
11	A11	14.6814
12	A12	14.6951
49	E1	36.4203	RNA amplification
50	E2	34.6929
51	E3	35.1572
52	E4	28.6495
53	E5	29.128
54	E6	28.3567
55	E7	31.844
56	E8	32.2228
57	E9	35.7364
58	E10	28.892
59	E11	28.836
60	E12	28.6436
Analysis Type	Singleplex
Endogenous Control	Target 1
RQ Min/Max Confidence Level	95.0
Reference Sample	Sample 1
Block Type	96-Well Block (0.2mL)
Calibration Background is expired	No
Calibration Background performed on	03-20-2019
Calibration Normalization FAM-ROX is expired	No
Calibration Normalization FAM-ROX performed on	03-20-2019
Calibration Normalization VIC-ROX is expired	No
Calibration Normalization VIC-ROX performed on	03-20-2019
Calibration Pure Dye FAM is expired	No
Calibration Pure Dye FAM performed on	03-20-2019
Calibration Pure Dye NED is expired	No
Calibration Pure Dye NED performed on	03-20-2019
Calibration Pure Dye ROX is expired	No
Calibration Pure Dye ROX performed on	03-20-2019
Calibration Pure Dye SYBR is expired	No
Calibration Pure Dye SYBR performed on	03-20-2019
Calibration Pure Dye TAMRA is expired	No
Calibration Pure Dye TAMRA performed on	03-20-2019
Calibration Pure Dye VIC is expired	No
Calibration Pure Dye VIC performed on	03-20-2019
Calibration ROI is expired	No
Calibration ROI performed on	03-20-2019
Calibration Uniformity is expired	No
Calibration Uniformity performed on	03-20-2019
Chemistry	SYBR_GREEN
Date Created	2019-07-24 16:42:43 PM PDT
Experiment Barcode
Experiment Comment
Experiment File Name	D:\Applied Biosystems\QuantStudio Real-Time PCR Software\User Files\experiments\Vitaliy\2019-07-24 WT and delta Mfd 7 UV600 proA and dsbB strand non-specific and strand specific 1.eds
Experiment Name	2019-07-24 WT and delta Mfd 7 UV600 proA and dsbB strand non-specific and strand specific 1
Experiment Run End Time	2019-07-24 12:34:01 PM PDT
Experiment Type	Comparative Cт (ΔΔCт)
Instrument Name	278872193
Instrument Serial Number	278872193
Instrument Type	QuantStudio(TM) 7 Flex System
Passive Reference	ROX
Quantification Cycle Method	Ct
Signal Smoothing On	true
Stage/ Cycle where Analysis is performed	Stage 2, Step 2
User Name
Well	Well Position	CT	Average	dCT	ddCT	Fold
49	E1	24.1199	24.1418	-8.96495	0	1	ProA WT
50	E2	24.1993
51	E3	24.1062
52	E4	15.1846	15.1769
53	E5	15.2011
54	E6	15.1449
55	E7	24.8225	24.7911	-10.4734	-1.5084	2.84494	ProA WT UV
56	E8	24.7311
57	E9	24.8195
58	E10	14.4282	14.3177
59	E11	14.2694
60	E12	14.2555
Analysis Type	Singleplex
Endogenous Control	Target 1
RQ Min/Max Confidence Level	95.0
Reference Sample	Sample 1
Block Type	96-Well Block (0.2mL)
Calibration Background is expired	No
Calibration Background performed on	03-20-2019
Calibration Normalization FAM-ROX is expired	No
Calibration Normalization FAM-ROX performed on	03-20-2019
Calibration Normalization VIC-ROX is expired	No
Calibration Normalization VIC-ROX performed on	03-20-2019
Calibration Pure Dye FAM is expired	No
Calibration Pure Dye FAM performed on	03-20-2019
Calibration Pure Dye NED is expired	No
Calibration Pure Dye NED performed on	03-20-2019
Calibration Pure Dye ROX is expired	No
Calibration Pure Dye ROX performed on	03-20-2019
Calibration Pure Dye SYBR is expired	No
Calibration Pure Dye SYBR performed on	03-20-2019
Calibration Pure Dye TAMRA is expired	No
Calibration Pure Dye TAMRA performed on	03-20-2019
Calibration Pure Dye VIC is expired	No
Calibration Pure Dye VIC performed on	03-20-2019
Calibration ROI is expired	No
Calibration ROI performed on	03-20-2019
Calibration Uniformity is expired	No
Calibration Uniformity performed on	03-20-2019
Chemistry	SYBR_GREEN
Date Created	2019-07-24 14:47:18 PM PDT
Experiment Barcode
Experiment Comment
Experiment File Name	D:\Applied Biosystems\QuantStudio Real-Time PCR Software\User Files\experiments\Vitaliy\2019-07-24 WT and delta Mfd 7 UV600 pVE proA and dsbB strand specific 1.eds
Experiment Name	2019-07-24 WT and delta Mfd 7 UV600 pVE proA and dsbB strand specific 1
Experiment Run End Time	2019-07-24 10:38:44 AM PDT
Experiment Type	Comparative Cт (ΔΔCт)
Instrument Name	278872193
Instrument Serial Number	278872193
Instrument Type	QuantStudio(TM) 7 Flex System
Passive Reference	ROX
Quantification Cycle Method	Ct
Signal Smoothing On	true
Stage/ Cycle where Analysis is performed	Stage 2, Step 2
User Name
Well	Well Position	CT	Average	dCT	ddCT	Fold
25	C1	26.8255	27.1302	-11.2914	0	1	ProA WT
26	C2	27.0793
27	C3	27.4857
28	C4	15.8689	15.8388
29	C5	15.7926
30	C6	15.8549
31	C7	27.4253	27.9111	-13.0413	-1.7499	3.36336	ProA WT UV
32	C8	27.0631
33	C9	29.2449
34	C10	14.8745	14.8698
35	C11	14.8727
36	C12	14.8623
Analysis Type	Singleplex
Endogenous Control	Target 1
RQ Min/Max Confidence Level	95.0
Reference Sample	Sample 1
Block Type	96-Well Block (0.2mL)
Calibration Background is expired	Yes
Calibration Background performed on	03-20-2019
Calibration Normalization FAM-ROX is expired	Yes
Calibration Normalization FAM-ROX performed on	03-20-2019
Calibration Normalization VIC-ROX is expired	Yes
Calibration Normalization VIC-ROX performed on	03-20-2019
Calibration Pure Dye FAM is expired	Yes
Calibration Pure Dye FAM performed on	03-20-2019
Calibration Pure Dye NED is expired	Yes
Calibration Pure Dye NED performed on	03-20-2019
Calibration Pure Dye ROX is expired	Yes
Calibration Pure Dye ROX performed on	03-20-2019
Calibration Pure Dye SYBR is expired	Yes
Calibration Pure Dye SYBR performed on	03-20-2019
Calibration Pure Dye TAMRA is expired	Yes
Calibration Pure Dye TAMRA performed on	03-20-2019
Calibration Pure Dye VIC is expired	Yes
Calibration Pure Dye VIC performed on	03-20-2019
Calibration ROI is expired	Yes
Calibration ROI performed on	03-20-2019
Calibration Uniformity is expired	Yes
Calibration Uniformity performed on	03-20-2019
Chemistry	SYBR_GREEN
Date Created	2019-10-29 17:05:10 PM PDT
Experiment Barcode
Experiment Comment
Experiment File Name	D:\Applied Biosystems\QuantStudio Real-Time PCR Software\User Files\experiments\Vitaliy\WT delta MFD delta UvrA UV\2019-10-29 WT plus pVE plus proA plus trxC no treat and UV 1.eds
Experiment Name	2019-10-29 WT plus pVE plus proA plus trxC no treat and UV 1
Experiment Run End Time	2019-10-29 12:54:26 PM PDT
Experiment Type	Comparative Cт (ΔΔCт)
Instrument Name	278872193
Instrument Serial Number	278872193
Instrument Type	QuantStudio(TM) 7 Flex System
Passive Reference	ROX
Quantification Cycle Method	Ct
Signal Smoothing On	true
Stage/ Cycle where Analysis is performed	Stage 2, Step 2
User Name
Well	Well Position	CT	RNA quality control			Average	dCT	ddCT	Fold
25	C1	22.3556	61	F1	32.344	22.4696	6.17465	0	1	trxC
26	C2	22.4017	62	F2	33.3196
27	C3	22.6514	63	F3	34.9989
28	C4	28.4989	64	F4	31.8701	28.6442
29	C5	28.653	65	F5	31.7139
30	C6	28.7807	66	F6	32.4104
31	C7	22.0988	67	F7	29.261	22.3194	5.28426	-0.890395	1.85368	trxC+UV
32	C8	22.173	68	F8	29.1024
33	C9	22.6864	69	F9	32.6812
34	C10	27.4839	70	F10	29.7555	27.6037
35	C11	27.6085	71	F11	30.7813
36	C12	27.7186	72	F12	31.4616
Block Type	96-Well Block (0.2mL)
Calibration Background is expired	Yes
Calibration Background performed on	03-20-2019
Calibration Normalization FAM-ROX is expired	Yes
Calibration Normalization FAM-ROX performed on	03-20-2019
Calibration Normalization VIC-ROX is expired	Yes
Calibration Normalization VIC-ROX performed on	03-20-2019
Calibration Pure Dye FAM is expired	Yes
Calibration Pure Dye FAM performed on	03-20-2019
Calibration Pure Dye NED is expired	Yes
Calibration Pure Dye NED performed on	03-20-2019
Calibration Pure Dye ROX is expired	Yes
Calibration Pure Dye ROX performed on	03-20-2019
Calibration Pure Dye SYBR is expired	Yes
Calibration Pure Dye SYBR performed on	03-20-2019
Calibration Pure Dye TAMRA is expired	Yes
Calibration Pure Dye TAMRA performed on	03-20-2019
Calibration Pure Dye VIC is expired	Yes
Calibration Pure Dye VIC performed on	03-20-2019
Calibration ROI is expired	Yes
Calibration ROI performed on	03-20-2019
Calibration Uniformity is expired	Yes
Calibration Uniformity performed on	03-20-2019
Chemistry	SYBR_GREEN
Date Created	2019-10-30 13:12:37 PM PDT
Experiment Barcode
Experiment Comment
Experiment File Name	D:\Applied Biosystems\QuantStudio Real-Time PCR Software\User Files\experiments\Vitaliy\WT delta MFD delta UvrA UV\2019-10-30 WT plus pVE plus proA plus trxC no treat and UV 3.eds
Experiment Name	2019-10-30 WT plus pVE plus proA plus trxC no treat and UV 3
Experiment Run End Time	2019-10-30 09:00:41 AM PDT
Experiment Type	Comparative Cт (ΔΔCт)
Instrument Name	278872193
Instrument Serial Number	278872193
Instrument Type	QuantStudio(TM) 7 Flex System
Passive Reference	ROX
Quantification Cycle Method	Ct
Signal Smoothing On	true
Stage/ Cycle where Analysis is performed	Stage 2, Step 2
User Name
Well	Well Position	CT	Average	dCT	ddCT	Fold
25	C1	23.0624	23.033	6.09166	0	1
26	C2	22.8859
27	C3	23.1507
28	C4	29.1495	29.1247
29	C5	29.0019
30	C6	29.2226
31	C7	22.7724	22.7724	4.81864	-1.27301	2.41666
32	C8
33	C9
34	C10	27.5432	27.5911
35	C11	27.589
36	C12	27.6411
Analysis Type	Singleplex
Endogenous Control	Target 1
RQ Min/Max Confidence Level	95.0
Reference Sample	Sample 1
Block Type	96-Well Block (0.2mL)
Calibration Background is expired	Yes
Calibration Background performed on	03-20-2019
Calibration Normalization FAM-ROX is expired	Yes
Calibration Normalization FAM-ROX performed on	03-20-2019
Calibration Normalization VIC-ROX is expired	Yes
Calibration Normalization VIC-ROX performed on	03-20-2019
Calibration Pure Dye FAM is expired	Yes
Calibration Pure Dye FAM performed on	03-20-2019
Calibration Pure Dye NED is expired	Yes
Calibration Pure Dye NED performed on	03-20-2019
Calibration Pure Dye ROX is expired	Yes
Calibration Pure Dye ROX performed on	03-20-2019
Calibration Pure Dye SYBR is expired	Yes
Calibration Pure Dye SYBR performed on	03-20-2019
Calibration Pure Dye TAMRA is expired	Yes
Calibration Pure Dye TAMRA performed on	03-20-2019
Calibration Pure Dye VIC is expired	Yes
Calibration Pure Dye VIC performed on	03-20-2019
Calibration ROI is expired	Yes
Calibration ROI performed on	03-20-2019
Calibration Uniformity is expired	Yes
Calibration Uniformity performed on	03-20-2019
Chemistry	SYBR_GREEN
Date Created	2019-10-30 15:03:44 PM PDT
Experiment Barcode
Experiment Comment
Experiment File Name	D:\Applied Biosystems\QuantStudio Real-Time PCR Software\User Files\experiments\Vitaliy\WT delta MFD delta UvrA UV\2019-10-30 WT plus pVE plus proA plus trxC no treat and UV 4.eds
Experiment Name	2019-10-30 WT plus pVE plus proA plus trxC no treat and UV 4
Experiment Run End Time	2019-10-30 10:50:52 AM PDT
Experiment Type	Comparative Cт (ΔΔCт)
Instrument Name	278872193
Instrument Serial Number	278872193
Instrument Type	QuantStudio(TM) 7 Flex System
Passive Reference	ROX
Quantification Cycle Method	Ct
Signal Smoothing On	true
Stage/ Cycle where Analysis is performed	Stage 2, Step 2
User Name
61	F1	22.9544	23.2125	5.71045	0	1	trxC
62	F2	23.1793
63	F3	23.5037
64	F4	28.7389	28.9229
65	F5	28.9756
66	F6	29.0543
67	F7	21.9887	22.2645	5.3612	-0.349246	1.27389	trxC+UV
68	F8	22.1731
69	F9	22.6316
70	F10	27.5681	27.6257
71	F11	27.6247
72	F12	27.6842
Analysis Type	Singleplex
Endogenous Control	Target 1
RQ Min/Max Confidence Level	95.0
Reference Sample	Sample 1
Block Type	96-Well Block (0.2mL)
Calibration Background is expired	No
Calibration Background performed on	03-20-2019
Calibration Normalization FAM-ROX is expired	No
Calibration Normalization FAM-ROX performed on	03-20-2019
Calibration Normalization VIC-ROX is expired	No
Calibration Normalization VIC-ROX performed on	03-20-2019
Calibration Pure Dye FAM is expired	No
Calibration Pure Dye FAM performed on	03-20-2019
Calibration Pure Dye NED is expired	No
Calibration Pure Dye NED performed on	03-20-2019
Calibration Pure Dye ROX is expired	No
Calibration Pure Dye ROX performed on	03-20-2019
Calibration Pure Dye SYBR is expired	No
Calibration Pure Dye SYBR performed on	03-20-2019
Calibration Pure Dye TAMRA is expired	No
Calibration Pure Dye TAMRA performed on	03-20-2019
Calibration Pure Dye VIC is expired	No
Calibration Pure Dye VIC performed on	03-20-2019
Calibration ROI is expired	No
Calibration ROI performed on	03-20-2019
Calibration Uniformity is expired	No
Calibration Uniformity performed on	03-20-2019
Chemistry	SYBR_GREEN
Date Created	2019-06-25 17:19:19 PM PDT
Experiment Barcode
Experiment Comment
Experiment File Name	D:\Applied Biosystems\QuantStudio Real-Time PCR Software\User Files\experiments\Vitaliy\2019-06-25 WT and Di9 Bcm WT and delta Mfd UV 4 pVE 1.eds
Experiment Name	2019-06-25 WT and Di9 Bcm WT and delta Mfd UV 4 pVE 1
Experiment Run End Time	2019-06-25 13:09:22 PM PDT
Experiment Type	Comparative Cт (ΔΔCт)
Instrument Name	278872193
Instrument Serial Number	278872193
Instrument Type	QuantStudio(TM) 7 Flex System
Passive Reference	ROX
Quantification Cycle Method	Ct
Signal Smoothing On	true
Stage/ Cycle where Analysis is performed	Stage 2, Step 2
User Name
Well	Well Position	CT	Average	dCT	ddCT	Fold
1	A1	19.6708	19.6048	0.234639	0	1	dsbB no treatment
2	A2	19.6035
3	A3	19.5401
4	A4	19.8339	19.8394
5	A5	19.8302
6	A6	19.8542
7	A7	17.898	17.9152	-0.602973	-0.837613	1.78709	dsbB UV
8	A8	17.9463
9	A9	17.9015
10	A10	17.3034	17.3123
11	A11	17.3286
12	A12	17.3049
13	C1	25.7251	25.6765	RNA amplification quality control
14	C2	25.5212
15	C3	25.7831
16	C4	25.2892	25.2746
17	C5	25.217
18	C6	25.3178
19	C7	25.2338	25.1919
20	C8	25.1574
21	C9	25.1846
22	C10	24.6558	24.64
23	C11	24.6892
24	C12	24.5751
Block Type	96-Well Block (0.2mL)
Calibration Background is expired	No
Calibration Background performed on	03-20-2019
Calibration Normalization FAM-ROX is expired	No
Calibration Normalization FAM-ROX performed on	03-20-2019
Calibration Normalization VIC-ROX is expired	No
Calibration Normalization VIC-ROX performed on	03-20-2019
Calibration Pure Dye FAM is expired	No
Calibration Pure Dye FAM performed on	03-20-2019
Calibration Pure Dye NED is expired	No
Calibration Pure Dye NED performed on	03-20-2019
Calibration Pure Dye ROX is expired	No
Calibration Pure Dye ROX performed on	03-20-2019
Calibration Pure Dye SYBR is expired	No
Calibration Pure Dye SYBR performed on	03-20-2019
Calibration Pure Dye TAMRA is expired	No
Calibration Pure Dye TAMRA performed on	03-20-2019
Calibration Pure Dye VIC is expired	No
Calibration Pure Dye VIC performed on	03-20-2019
Calibration ROI is expired	No
Calibration ROI performed on	03-20-2019
Calibration Uniformity is expired	No
Calibration Uniformity performed on	03-20-2019
Chemistry	SYBR_GREEN
Date Created	2019-06-26 10:28:28 AM PDT
Experiment Barcode
Experiment Comment
Experiment File Name	D:\Applied Biosystems\QuantStudio Real-Time PCR Software\User Files\experiments\Vitaliy\2019-06-26 WT and Di9 Bcm WT and delta Mfd UV 4 pVE 2.eds
Experiment Name	2019-06-26 WT and Di9 Bcm WT and delta Mfd UV 4 pVE 2
Experiment Run End Time	2019-06-26 06:18:43 AM PDT
Experiment Type	Comparative Cт (ΔΔCт)
Instrument Name	278872193
Instrument Serial Number	278872193
Instrument Type	QuantStudio(TM) 7 Flex System
Passive Reference	ROX
Quantification Cycle Method	Ct
Signal Smoothing On	true
Stage/ Cycle where Analysis is performed	Stage 2, Step 2
User Name
Well	Well Position	CT	Average	dCT	ddCT	Fold
49	E1	22.5313	22.614	0.351015	0	1	dsbB no treatment
50	E2	22.6119
51	E3	22.6989
52	E4	22.6254	22.965
53	E5	22.8517
54	E6	23.418
55	E7	18.4062	18.5294	-0.500642	-0.851657	1.80457	dsbB UV
56	E8	18.5438
57	E9	18.6381
58	E10	17.8916	18.0287
59	E11	17.9775
60	E12	18.2171
Analysis Type	Singleplex
Endogenous Control	Target 1
RQ Min/Max Confidence Level	95.0
Reference Sample	Sample 1
Block Type	96-Well Block (0.2mL)
Calibration Background is expired	No
Calibration Background performed on	03-20-2019
Calibration Normalization FAM-ROX is expired	No
Calibration Normalization FAM-ROX performed on	03-20-2019
Calibration Normalization VIC-ROX is expired	No
Calibration Normalization VIC-ROX performed on	03-20-2019
Calibration Pure Dye FAM is expired	No
Calibration Pure Dye FAM performed on	03-20-2019
Calibration Pure Dye NED is expired	No
Calibration Pure Dye NED performed on	03-20-2019
Calibration Pure Dye ROX is expired	No
Calibration Pure Dye ROX performed on	03-20-2019
Calibration Pure Dye SYBR is expired	No
Calibration Pure Dye SYBR performed on	03-20-2019
Calibration Pure Dye TAMRA is expired	No
Calibration Pure Dye TAMRA performed on	03-20-2019
Calibration Pure Dye VIC is expired	No
Calibration Pure Dye VIC performed on	03-20-2019
Calibration ROI is expired	No
Calibration ROI performed on	03-20-2019
Calibration Uniformity is expired	No
Calibration Uniformity performed on	03-20-2019
Chemistry	SYBR_GREEN
Date Created	2019-06-26 12:31:16 PM PDT
Experiment Barcode
Experiment Comment
Experiment File Name	D:\Applied Biosystems\QuantStudio Real-Time PCR Software\User Files\experiments\Vitaliy\2019-06-26 WT and Di9 Bcm WT and delta Mfd UV 4 pVE 3.eds
Experiment Name	2019-06-26 WT and Di9 Bcm WT and delta Mfd UV 4 pVE 3
Experiment Run End Time	2019-06-26 08:20:49 AM PDT
Experiment Type	Comparative Cт (ΔΔCт)
Instrument Name	278872193
Instrument Serial Number	278872193
Instrument Type	QuantStudio(TM) 7 Flex System
Passive Reference	ROX
Quantification Cycle Method	Ct
Signal Smoothing On	true
Stage/ Cycle where Analysis is performed	Stage 2, Step 2
User Name
Well	Well Position	CT	Average	dCT	ddCT	Fold
1	A1	20.5612	20.5347	-0.102087	0	1	dsbB no treatment
2	A2	20.4751
3	A3	20.5679
4	A4	20.437	20.4326
5	A5	20.4072
6	A6	20.4537
7	A7	18.3125	18.3718	-0.396585	-0.294498	1.22646	dsbB UV
8	A8	18.3587
9	A9	18.4442
10	A10	17.8757	17.9752
11	A11	17.9434
12	A12	18.1066
Analysis Type	Singleplex
Endogenous Control	Target 1
RQ Min/Max Confidence Level	95.0
Reference Sample	Sample 1

## Sheet: Fig. 4d
Block Type	96-Well 0.2-mL Block
Calibration Background is expired	No
Calibration Background performed on	06-08-2018
Calibration Pure Dye FAM is expired	No
Calibration Pure Dye FAM performed on	06-08-2018
Calibration Pure Dye ROX is expired	No
Calibration Pure Dye ROX performed on	06-08-2018
Calibration Pure Dye SYBR is expired	No
Calibration Pure Dye SYBR performed on	06-08-2018
Calibration Pure Dye VIC is expired	No
Calibration Pure Dye VIC performed on	06-08-2018
Calibration ROI is expired	No
Calibration ROI performed on	06-08-2018
Calibration Uniformity is expired	No
Calibration Uniformity performed on	06-08-2018
Chemistry	SYBR_GREEN
Date Created	2018-10-16 14:04:44 PM PDT
Experiment Barcode
Experiment Comment
Experiment File Name	D:\Users\INSTR-ADMIN\Desktop\Nudler-Lab\Vitaliy\2018-10-16 60UV 1000UV WT and delta mfd 1.eds
Experiment Name	2018-10-16 60UV 1000UV WT and delta mfd 1
Experiment Run End Time	2018-10-16 18:59:28 PM PDT
Experiment Type	Standard Curve
Instrument Name	Nudler
Instrument Serial Number	272320898
Instrument Type	QuantStudio™ 3 System
Passive Reference	ROX
Post-read Stage/Step
Pre-read Stage/Step
Quantification Cycle Method	Ct
Signal Smoothing On	true
Stage where Melt Analysis is performed	Stage3
Stage/ Cycle where Ct Analysis is performed	Stage2, Step2
User Name
Well	Well Position	CT	average	CT	dCT	Fold	Fold
1	A1	21.1688	21.0674	0.785186	0	1	1	proA no treatment
2	A2	21.0689
3	A3	20.9645
4	A4	20.3037	20.2822
5	A5	20.2528
6	A6	20.2901
7	A7	20.1779	20.2107	0.253598	-0.531588	1.44552	1.44552	proA low dose UV
8	A8	20.1825
9	A9	20.2718
10	A10	19.9852	19.9571
11	A11	19.9355
12	A12	19.9507
13	B1	20.3273	20.2693	-0.588326	-1.37351	2.59101	2.59101	proA high dose UV
14	B2	20.3057
15	B3	20.1751
16	B4	20.7953	20.8577
17	B5	20.8727
18	B6	20.9051
50	E2	27.1388	28.2459	RNA amplification quality control
51	E3	27.1346
52	E4	30.4645
53	E5	29.7545	29.3489
54	E6	29.8157
55	E7	28.4765
56	E8	27.9722	28.7186
57	E9	28.3754
58	E10	29.8082
59	E11	29.1428	29.3323
60	E12	29.7083
61	F1	29.1458
62	F2	29.0345	28.9872
63	F3	29.5343
64	F4	28.3927
65	F5	29.4876	29.5924
66	F6	31.1387
67	F7	28.1509
Block Type	96-Well 0.2-mL Block
Calibration Background is expired	No
Calibration Background performed on	06-08-2018
Calibration Pure Dye FAM is expired	No
Calibration Pure Dye FAM performed on	06-08-2018
Calibration Pure Dye ROX is expired	No
Calibration Pure Dye ROX performed on	06-08-2018
Calibration Pure Dye SYBR is expired	No
Calibration Pure Dye SYBR performed on	06-08-2018
Calibration Pure Dye VIC is expired	No
Calibration Pure Dye VIC performed on	06-08-2018
Calibration ROI is expired	No
Calibration ROI performed on	06-08-2018
Calibration Uniformity is expired	No
Calibration Uniformity performed on	06-08-2018
Chemistry	SYBR_GREEN
Date Created	2018-10-16 16:00:13 PM PDT
Experiment Barcode
Experiment Comment
Experiment File Name	D:\Users\INSTR-ADMIN\Desktop\Nudler-Lab\Vitaliy\2018-10-16 60UV 1000UV WT and delta mfd 2.eds
Experiment Name	2018-10-16 60UV 1000UV WT and delta mfd 2
Experiment Run End Time	2018-10-16 20:54:52 PM PDT
Experiment Type	Standard Curve
Instrument Name	Nudler
Instrument Serial Number	272320898
Instrument Type	QuantStudio™ 3 System
Passive Reference	ROX
Post-read Stage/Step
Pre-read Stage/Step
Quantification Cycle Method	Ct
Signal Smoothing On	true
Stage where Melt Analysis is performed	Stage3
Stage/ Cycle where Ct Analysis is performed	Stage2, Step2
User Name
Well	Well Position	CT	average	CT	dCT	Fold	Fold			no treatment	UV60	UV1000
61	F1	20.3415	20.2573	0.766842	0	1	1	proA no treatment	WT	1	1.33405	2.86419
62	F2	20.1608
63	F3	20.2696
64	F4	19.5479	19.4905
65	F5	19.4626
66	F6	19.461
67	F7	19.4292	19.4513	0.351026	-0.415816	1.33405	1.33405	proA low dose UV
68	F8	19.4833
69	F9	19.4413
70	F10	19.1735	19.1003
71	F11	18.9753
72	F12	19.152
73	G1	19.2654	19.3035	-0.751284	-1.51813	2.86419	2.86419	proA high dose UV
74	G2
75	G3	19.3415
76	G4		20.0548
77	G5	20.1028
78	G6	20.0067
Block Type	96-Well 0.2-mL Block
Calibration Background is expired	No
Calibration Background performed on	06-08-2018
Calibration Pure Dye FAM is expired	No
Calibration Pure Dye FAM performed on	06-08-2018
Calibration Pure Dye ROX is expired	No
Calibration Pure Dye ROX performed on	06-08-2018
Calibration Pure Dye SYBR is expired	No
Calibration Pure Dye SYBR performed on	06-08-2018
Calibration Pure Dye VIC is expired	No
Calibration Pure Dye VIC performed on	06-08-2018
Calibration ROI is expired	No
Calibration ROI performed on	06-08-2018
Calibration Uniformity is expired	No
Calibration Uniformity performed on	06-08-2018
Chemistry	SYBR_GREEN
Date Created	2018-10-23 12:46:53 PM PDT
Experiment Barcode
Experiment Comment
Experiment File Name	D:\Users\INSTR-ADMIN\Desktop\Nudler-Lab\Vitaliy\2018-10-22 wt and del mfd UV 60 and uv1000 run 2 3.eds
Experiment Name	2018-10-22 wt and del mfd UV 60 and uv1000 run 2 3
Experiment Run End Time	2018-10-22 23:48:37 PM PDT
Experiment Type	Standard Curve
Instrument Name	Nudler
Instrument Serial Number	272320898
Instrument Type	QuantStudio™ 3 System
Passive Reference	ROX
Post-read Stage/Step
Pre-read Stage/Step
Quantification Cycle Method	Ct
Signal Smoothing On	true
Stage where Melt Analysis is performed	Stage3
Stage/ Cycle where Ct Analysis is performed	Stage2, Step2
User Name
Well	Well Position	CT	average	CT	dCT	Fold	Fold			no treatment	UV60	UV1000
1	A1	21.4885	21.3073	1.08451	0	1	1	proA no treatment	WT	1	1.29221	3.08013
2	A2	21.3036
3	A3	21.1299
4	A4	20.1764	20.2228
5	A5	20.227
6	A6	20.2651
7	A7	21.6083	21.643	0.714663	-0.369844	1.29221	1.29221	proA low dose UV
8	A8	21.6397
9	A9	21.6811
10	A10	21.0683	20.9284
11	A11	20.845
12	A12	20.8718
13	B1	21.117	21.1406	-0.538485	-1.62299	3.08013	3.08013	proA high dose UV
14	B2	21.166
15	B3	21.1387
16	B4	21.5913	21.6791
17	B5	21.7017
18	B6	21.7441

## Sheet: Fig. 4e
Block Type	96-Well Block (0.2mL)
Calibration Background is expired	No
Calibration Background performed on	03-20-2019
Calibration Normalization FAM-ROX is expired	No
Calibration Normalization FAM-ROX performed on	03-20-2019
Calibration Normalization VIC-ROX is expired	No
Calibration Normalization VIC-ROX performed on	03-20-2019
Calibration Pure Dye FAM is expired	No
Calibration Pure Dye FAM performed on	03-20-2019
Calibration Pure Dye NED is expired	No
Calibration Pure Dye NED performed on	03-20-2019
Calibration Pure Dye ROX is expired	No
Calibration Pure Dye ROX performed on	03-20-2019
Calibration Pure Dye SYBR is expired	No
Calibration Pure Dye SYBR performed on	03-20-2019
Calibration Pure Dye TAMRA is expired	No
Calibration Pure Dye TAMRA performed on	03-20-2019
Calibration Pure Dye VIC is expired	No
Calibration Pure Dye VIC performed on	03-20-2019
Calibration ROI is expired	No
Calibration ROI performed on	03-20-2019
Calibration Uniformity is expired	No
Calibration Uniformity performed on	03-20-2019
Chemistry	SYBR_GREEN
Date Created	2019-07-26 15:42:18 PM PDT
Experiment Barcode
Experiment Comment
Experiment File Name	D:\Applied Biosystems\QuantStudio Real-Time PCR Software\User Files\experiments\Vitaliy\UvrAB induction\2019-07-26 WT UvrAB aTC proA and dsbB str spec 1.eds
Experiment Name	2019-07-26 WT UvrAB aTC proA and dsbB str spec 1
Experiment Run End Time	2019-07-26 11:31:05 AM PDT
Experiment Type	Comparative Cт (ΔΔCт)
Instrument Name	278872193
Instrument Serial Number	278872193
Instrument Type	QuantStudio(TM) 7 Flex System
Passive Reference	ROX
Quantification Cycle Method	Ct
Signal Smoothing On	true
Stage/ Cycle where Analysis is performed	Stage 2, Step 2
User Name
Well	Well Position	CT	Average	dCT	ddCT	Fold				no induction	UvrAB induction by 250pg/ml aTC	UvrAB induction by 25ng/ml aTC	no induction	UvrAB induction by 250pg/ml aTC	UvrAB induction by 25ng/ml aTC	no induction	UvrAB induction by 250pg/ml aTC	UvrAB induction by 25ng/ml aTC
1	A1	24.3551	24.2875	-8.84642	0	1	ProA no induction		proA	1	1.24677	3.61423	1	1.36104	3.33383	1	1.29981	3.30776
2	A2	24.2569
3	A3	24.2505
4	A4	15.4684	15.4411
5	A5	15.3971
6	A6	15.4578								no induction	UvrAB induction by 250pg/ml aTC	UvrAB induction by 25ng/ml aTC
7	A7	24.4083	24.3771	-9.16461	-0.318198	1.24677	ProA induction by 250pg/ml aTC		proA	1	1.30254	3.41861	0	0.0571829	0.169919
8	A8	24.3707
9	A9	24.3523
10	A10	15.1965	15.2125
11	A11	15.2317
12	A12	15.2093
13	B1	25.4891	25.5158	-10.7001	-1.85369	3.61423	ProA UvrAB induction by 25ng/ml aTC
14	B2	25.4757
15	B3	25.5825
16	B4	14.8217	14.8157
17	B5	14.814
18	B6	14.8113
19	D1	28.3598	28.6486	RNA amplification quality control
20	D2	28.8482
21	D3	28.7379
22	D4	27.7859	27.7925
23	D5	27.9808
24	D6	27.6108
25	D7	30.728	30.6303
26	D8	30.8494
27	D9	30.3135
28	D10	28.6241	28.6491
29	D11	28.8566
30	D12	28.4664
31	E1	29.9547	30.3835
32	E2	30.2217
33	E3	30.9741
34	E4	29.4184	29.2451
35	E5	29.1545
36	E6	29.1624
37
38	Singleplex
39	Target 1
40	95.0
41	Sample 1
Block Type	96-Well Block (0.2mL)
Calibration Background is expired	No
Calibration Background performed on	03-20-2019
Calibration Normalization FAM-ROX is expired	No
Calibration Normalization FAM-ROX performed on	03-20-2019
Calibration Normalization VIC-ROX is expired	No
Calibration Normalization VIC-ROX performed on	03-20-2019
Calibration Pure Dye FAM is expired	No
Calibration Pure Dye FAM performed on	03-20-2019
Calibration Pure Dye NED is expired	No
Calibration Pure Dye NED performed on	03-20-2019
Calibration Pure Dye ROX is expired	No
Calibration Pure Dye ROX performed on	03-20-2019
Calibration Pure Dye SYBR is expired	No
Calibration Pure Dye SYBR performed on	03-20-2019
Calibration Pure Dye TAMRA is expired	No
Calibration Pure Dye TAMRA performed on	03-20-2019
Calibration Pure Dye VIC is expired	No
Calibration Pure Dye VIC performed on	03-20-2019
Calibration ROI is expired	No
Calibration ROI performed on	03-20-2019
Calibration Uniformity is expired	No
Calibration Uniformity performed on	03-20-2019
Chemistry	SYBR_GREEN
Date Created	2019-07-27 15:23:24 PM PDT
Experiment Barcode
Experiment Comment
Experiment File Name	D:\Applied Biosystems\QuantStudio Real-Time PCR Software\User Files\experiments\Vitaliy\UvrAB induction\2019-07-27 WT UvrAB aTC proA and dsbB str spec 2.eds
Experiment Name	2019-07-27 WT UvrAB aTC proA and dsbB str spec 2
Experiment Run End Time	2019-07-27 11:12:14 AM PDT
Experiment Type	Comparative Cт (ΔΔCт)
Instrument Name	278872193
Instrument Serial Number	278872193
Instrument Type	QuantStudio(TM) 7 Flex System
Passive Reference	ROX
Quantification Cycle Method	Ct
Signal Smoothing On	true
Stage/ Cycle where Analysis is performed	Stage 2, Step 2
User Name
Well	Well Position	CT	Average	dCT	ddCT	Fold
49	E1	23.9451	23.9525	-8.69601	0	1	ProA no induction
50	E2	23.9834
51	E3	23.9291
52	E4	15.2933	15.2565
53	E5	15.2696
54	E6	15.2066
55	E7	24.2563	24.321	-9.14072	-0.444709	1.36104	ProA induction by 250pg/ml aTC
56	E8	24.3943
57	E9	24.3125
58	E10	15.2146	15.1803
59	E11	15.1478
60	E12	15.1785
61	F1	25.0965	25.1504	-10.4332	-1.73718	3.33383	ProA UvrAB induction by 25ng/ml aTC
62	F2	25.2208
63	F3	25.1339
64	F4	14.7251	14.7172
65	F5	14.7148
66	F6	14.7118
Analysis Type	Singleplex
Endogenous Control	Target 1
RQ Min/Max Confidence Level	95.0
Reference Sample	Sample 1
Block Type	96-Well Block (0.2mL)
Calibration Background is expired	No
Calibration Background performed on	03-20-2019
Calibration Normalization FAM-ROX is expired	No
Calibration Normalization FAM-ROX performed on	03-20-2019
Calibration Normalization VIC-ROX is expired	No
Calibration Normalization VIC-ROX performed on	03-20-2019
Calibration Pure Dye FAM is expired	No
Calibration Pure Dye FAM performed on	03-20-2019
Calibration Pure Dye NED is expired	No
Calibration Pure Dye NED performed on	03-20-2019
Calibration Pure Dye ROX is expired	No
Calibration Pure Dye ROX performed on	03-20-2019
Calibration Pure Dye SYBR is expired	No
Calibration Pure Dye SYBR performed on	03-20-2019
Calibration Pure Dye TAMRA is expired	No
Calibration Pure Dye TAMRA performed on	03-20-2019
Calibration Pure Dye VIC is expired	No
Calibration Pure Dye VIC performed on	03-20-2019
Calibration ROI is expired	No
Calibration ROI performed on	03-20-2019
Calibration Uniformity is expired	No
Calibration Uniformity performed on	03-20-2019
Chemistry	SYBR_GREEN
Date Created	2019-07-27 17:16:22 PM PDT
Experiment Barcode
Experiment Comment
Experiment File Name	D:\Applied Biosystems\QuantStudio Real-Time PCR Software\User Files\experiments\Vitaliy\UvrAB induction\2019-07-27 WT UvrAB aTC proA and dsbB str spec 3.eds
Experiment Name	2019-07-27 WT UvrAB aTC proA and dsbB str spec 3
Experiment Run End Time	2019-07-27 13:03:31 PM PDT
Experiment Type	Comparative Cт (ΔΔCт)
Instrument Name	278872193
Instrument Serial Number	278872193
Instrument Type	QuantStudio(TM) 7 Flex System
Passive Reference	ROX
Quantification Cycle Method	Ct
Signal Smoothing On	true
Stage/ Cycle where Analysis is performed	Stage 2, Step 2
User Name
Well	Well Position	CT	Average	dCT	ddCT	Fold
1	A1	24.3614	24.2146	-8.76019	0	1	ProA no induction
2	A2	24.1468
3	A3	24.1356
4	A4	15.4834	15.4544
5	A5	15.4084
6	A6	15.4714
7	A7	24.4138	24.393	-9.13849	-0.378298	1.29981	ProA induction by 250pg/ml aTC
8	A8	24.379
9	A9	24.3861
10	A10	15.2747	15.2545
11	A11	15.2513
12	A12	15.2374
13	B1	25.2798	25.3536	-10.486	-1.72585	3.30776	ProA UvrAB induction by 25ng/ml aTC
14	B2	25.3793
15	B3	25.4016
16	B4	14.8691	14.8675
17	B5	14.8805
18	B6	14.853
Analysis Type	Singleplex
Endogenous Control	Target 1
RQ Min/Max Confidence Level	95.0
Reference Sample	Sample 1

## Sheet: Fig. S6a
Block Type	96-Well Block (0.2mL)
Calibration Background is expired	No
Calibration Background performed on	03-20-2019
Calibration Normalization FAM-ROX is expired	No
Calibration Normalization FAM-ROX performed on	03-20-2019
Calibration Normalization VIC-ROX is expired	No
Calibration Normalization VIC-ROX performed on	03-20-2019
Calibration Pure Dye FAM is expired	No
Calibration Pure Dye FAM performed on	03-20-2019
Calibration Pure Dye NED is expired	No
Calibration Pure Dye NED performed on	03-20-2019
Calibration Pure Dye ROX is expired	No
Calibration Pure Dye ROX performed on	03-20-2019
Calibration Pure Dye SYBR is expired	No
Calibration Pure Dye SYBR performed on	03-20-2019
Calibration Pure Dye TAMRA is expired	No
Calibration Pure Dye TAMRA performed on	03-20-2019
Calibration Pure Dye VIC is expired	No
Calibration Pure Dye VIC performed on	03-20-2019
Calibration ROI is expired	No
Calibration ROI performed on	03-20-2019
Calibration Uniformity is expired	No
Calibration Uniformity performed on	03-20-2019
Chemistry	SYBR_GREEN
Date Created	2019-07-16 11:41:08 AM PDT
Experiment Barcode
Experiment Comment
Experiment File Name	D:\Applied Biosystems\QuantStudio Real-Time PCR Software\User Files\experiments\Vitaliy\2019-07-16 WT BCM second sample WT and delta MFD UV proA and dsbB 1.eds
Experiment Name	2019-07-16 WT BCM second sample WT and delta MFD UV proA and dsbB 1
Experiment Run End Time	2019-07-16 07:32:30 AM PDT
Experiment Type	Comparative Cт (ΔΔCт)
Instrument Name	278872193
Instrument Serial Number	278872193
Instrument Type	QuantStudio(TM) 7 Flex System
Passive Reference	ROX
Quantification Cycle Method	Ct
Signal Smoothing On	true
Stage/ Cycle where Analysis is performed	Stage 2, Step 2
User Name
Well	Well Position	CT	Average	dCT	ddCT	Fold
1	A1	24.3025	24.2639	-0.306829	0	1	proA no treatment				no treatment	BCM	no treatment	BCM
2	A2	24.2397								proA T	1	19.819	1	17.5765
3	A3	24.2496
4	A4	24.0221	23.9571
5	A5	23.9365									no treatment	BCM	st. deviation
6	A6	23.9127								proA T	1	18.6978	0	1.58566
7	A7	23.8511	24.1327	-4.61564	-4.30881	19.819	proA Bcm
8	A8	24.1156
9	A9	24.4313
10	A10	19.4677	19.517
11	A11	19.477
12	A12	19.6064
25	C1	27.313	27.7197	RNA amplification quality control
26	C2	27.57
27	C3	28.2762
28	C4	24.9829	24.9287
29	C5	24.8889
30	C6	24.9143
31	C7	27.3425	28.2777
32	C8	28.0569
33	C9	29.4337
34	C10	24.7195	24.7732
35	C11	24.7882
36	C12	24.8119
37	D1	29.4189	29.6271
38	D2	29.602
39	D3	29.8605
40	D4	26.5952	26.5465
41	D5	26.481
42	D6	26.5632
43	D7	29.7056	29.8985
44	D8	29.2114
45	D9	30.7785
46	D10	27.4917	27.934
47	D11	28.181
48	D12	28.1291
49	E1	21.775	21.7154	2.48957	0	1	WT proA no treatment
50	E2	21.6672
51	E3	21.7041
52	E4	24.2256	24.205
53	E5	24.2113
54	E6	24.1781
55	E7	24.7509	24.5355	-1.64601	-4.13558	17.5765	WT proA Bcm
56	E8	24.4756
57	E9	24.3801
58	E10	22.8666	22.8895
59	E11	22.9211
60	E12	22.881
72	F12	22.889
73	G1	26.7017	26.726	-0.385438	0	1	WT dsbB
74	G2	26.6367
75	G3	26.8396
76	G4	26.2779	26.3406
77	G5	26.3204
78	G6	26.4234
79	G7	26.599	26.7954	-2.13941	-1.75397	3.37286	WT dsbB Bcm
80	G8	26.6017
81	G9	27.1855
82	G10	24.6618	24.656
83	G11	24.6077
84	G12	24.6983
Analysis Type	Singleplex
Endogenous Control	Target 1
RQ Min/Max Confidence Level	95.0
Reference Sample	Sample 1
Block Type	96-Well 0.2-mL Block
Calibration Background is expired	Yes
Calibration Background performed on	06-08-2018
Calibration Pure Dye FAM is expired	No
Calibration Pure Dye FAM performed on	06-08-2018
Calibration Pure Dye ROX is expired	No
Calibration Pure Dye ROX performed on	06-08-2018
Calibration Pure Dye SYBR is expired	No
Calibration Pure Dye SYBR performed on	06-08-2018
Calibration Pure Dye VIC is expired	No
Calibration Pure Dye VIC performed on	06-08-2018
Calibration ROI is expired	Yes
Calibration ROI performed on	06-08-2018
Calibration Uniformity is expired	Yes
Calibration Uniformity performed on	06-08-2018
Chemistry	SYBR_GREEN
Date Created	2019-02-06 16:15:48 PM PST
Experiment Barcode
Experiment Comment
Experiment File Name	D:\Users\INSTR-ADMIN\Desktop\Nudler-Lab\Vitaliy\2019-02-06 pVE Wt and delta Mfd 2.eds
Experiment Name	2019-02-06 pVE Wt and delta Mfd 2
Experiment Run End Time	2019-02-06 21:10:35 PM PST
Experiment Type	Standard Curve
Instrument Name	Nudler
Instrument Serial Number	272320898
Instrument Type	QuantStudio™ 3 System
Passive Reference	ROX
Post-read Stage/Step
Pre-read Stage/Step
Quantification Cycle Method	Ct
Signal Smoothing On	true
Stage where Melt Analysis is performed	Stage3
Stage/ Cycle where Ct Analysis is performed	Stage2, Step2
User Name
Well	Well Position	CT	average	dCT	ddCT	Fold
1	A1	22.0598	21.9405	0.587354	0	1	dsbB no treatment
2	A2	21.9729
3	A3	21.7888
4	A4	21.4519	21.3532
5	A5	21.3277
6	A6	21.2799
13	B1	19.7369	19.5671	-1.11749	-1.70484	3.25993	dsbB Bcm
14	B2	19.5707
15	B3	19.3937
16	B4	20.58	20.6846
17	B5	20.7274
18	B6	20.7465
Block Type	96-Well 0.2-mL Block
Calibration Background is expired	No
Calibration Background performed on	06-08-2018
Calibration Pure Dye FAM is expired	No
Calibration Pure Dye FAM performed on	06-08-2018
Calibration Pure Dye ROX is expired	No
Calibration Pure Dye ROX performed on	06-08-2018
Calibration Pure Dye SYBR is expired	No
Calibration Pure Dye SYBR performed on	06-08-2018
Calibration Pure Dye VIC is expired	No
Calibration Pure Dye VIC performed on	06-08-2018
Calibration ROI is expired	No
Calibration ROI performed on	06-08-2018
Calibration Uniformity is expired	No
Calibration Uniformity performed on	06-08-2018
Chemistry	SYBR_GREEN
Date Created	2018-09-06 12:03:56 PM PDT
Experiment Barcode
Experiment Comment
Experiment File Name	D:\Users\INSTR-ADMIN\Desktop\Nudler-Lab\Vitaliy\2018-09-05 GFP rut mutants new before.eds
Experiment Name	2018-09-05 GFP rut mutants new before
Experiment Run End Time	2018-09-06 01:03:44 AM PDT
Experiment Type	Standard Curve
Instrument Name	Nudler
Instrument Serial Number	272320898
Instrument Type	QuantStudio™ 3 System
Passive Reference	ROX
Post-read Stage/Step
Pre-read Stage/Step
Quantification Cycle Method	Ct
Signal Smoothing On	true
Stage where Melt Analysis is performed	Stage3
Stage/ Cycle where Ct Analysis is performed	Stage2, Step2
User Name
Well	Well Position	CT	average	dCT	ddCT	fold
1	A1	28.764	28.2244	4.78287	0	1	dsbB no treatment
2	A2	28.0686
3	A3	27.8407
7	A7	23.828	23.4415
8	A8	23.7124
9	A9	22.7842
10	A10	26.1738	26.5964	2.95386	-1.82901	3.55294	dsbB Bcm
11	A11	26.8178
12	A12	26.7978
16	B4	23.7973	23.6426
17	B5	23.1714
18	B6	23.959
Block Type	96-Well 0.2-mL Block
Calibration Background is expired	No
Calibration Background performed on	06-08-2018
Calibration Pure Dye FAM is expired	No
Calibration Pure Dye FAM performed on	06-08-2018
Calibration Pure Dye ROX is expired	No
Calibration Pure Dye ROX performed on	06-08-2018
Calibration Pure Dye SYBR is expired	No
Calibration Pure Dye SYBR performed on	06-08-2018
Calibration Pure Dye VIC is expired	No
Calibration Pure Dye VIC performed on	06-08-2018
Calibration ROI is expired	No
Calibration ROI performed on	06-08-2018
Calibration Uniformity is expired	No
Calibration Uniformity performed on	06-08-2018
Chemistry	SYBR_GREEN
Date Created	2018-09-04 14:05:35 PM PDT
Experiment Barcode
Experiment Comment
Experiment File Name	D:\Users\INSTR-ADMIN\Desktop\Nudler-Lab\Vitaliy\2018-09-04 Rho rut site ProQ and Hfq 1.eds
Experiment Name	2018-09-04 Rho rut site ProQ and Hfq 1
Experiment Run End Time	2018-09-04 19:08:43 PM PDT
Experiment Type	Standard Curve
Instrument Name	Nudler
Instrument Serial Number	272320898
Instrument Type	QuantStudio™ 3 System
Passive Reference	ROX
Post-read Stage/Step
Pre-read Stage/Step
Quantification Cycle Method	Ct
Signal Smoothing On	true
Stage where Melt Analysis is performed	Stage3
Stage/ Cycle where Ct Analysis is performed	Stage2, Step2
User Name
Well	Well Position	CT	average	dCT	ddCT	fold
49	E1	23.468	24.6408	1.83156	0	1	dsbB no treatment
50	E2	24.8581
51	E3	25.5962
52	E4	22.9057	22.8092
53	E5	22.7601
54	E6	22.7618
79	G7	21.0917	21.1204	-0.399136	-2.23069	4.6936	dsbB Bcm
80	G8	21.1455
81	G9	21.1241
82	G10	21.3917	21.5196
83	G11	21.4888
84	G12	21.6782
Block Type	96-Well Block (0.2mL)
Calibration Background is expired	Yes
Calibration Background performed on	03-20-2019
Calibration Normalization FAM-ROX is expired	Yes
Calibration Normalization FAM-ROX performed on	03-20-2019
Calibration Normalization VIC-ROX is expired	Yes
Calibration Normalization VIC-ROX performed on	03-20-2019
Calibration Pure Dye FAM is expired	Yes
Calibration Pure Dye FAM performed on	03-20-2019
Calibration Pure Dye NED is expired	Yes
Calibration Pure Dye NED performed on	03-20-2019
Calibration Pure Dye ROX is expired	Yes
Calibration Pure Dye ROX performed on	03-20-2019
Calibration Pure Dye SYBR is expired	Yes
Calibration Pure Dye SYBR performed on	03-20-2019
Calibration Pure Dye TAMRA is expired	Yes
Calibration Pure Dye TAMRA performed on	03-20-2019
Calibration Pure Dye VIC is expired	Yes
Calibration Pure Dye VIC performed on	03-20-2019
Calibration ROI is expired	Yes
Calibration ROI performed on	03-20-2019
Calibration Uniformity is expired	Yes
Calibration Uniformity performed on	03-20-2019
Chemistry	SYBR_GREEN
Date Created	2019-10-08 17:16:06 PM PDT
Experiment Barcode
Experiment Comment
Experiment File Name	D:\Applied Biosystems\QuantStudio Real-Time PCR Software\User Files\experiments\Vitaliy\terminator testing by Bcm\2019-10-08 trxC galP and purA Bcm plus strand 1.eds
Experiment Name	2019-10-08 trxC galP and purA Bcm plus strand 1
Experiment Run End Time	2019-10-08 13:03:14 PM PDT
Experiment Type	Comparative Cт (ΔΔCт)
Instrument Name	278872193
Instrument Serial Number	278872193
Instrument Type	QuantStudio(TM) 7 Flex System
Passive Reference	ROX
Quantification Cycle Method	Ct
Signal Smoothing On	true
Stage/ Cycle where Analysis is performed	Stage 2, Step 2
User Name
Well	Well Position	CT	Average	dCT	ddCT	Fold						no treatment	Bcm	no treatment	Bcm	no treatment	Bcm
49	E1	21.7868	21.8389	5.90315	0	1		trxC no treatment			trxC Terminator	1	6.37848	1	4.48655	1	4.34394
50	E2	21.8035
51	E3	21.9263
52	E4		27.742
53	E5	27.8157
54	E6	27.6683										no treatment	Bcm
55	E7	23.8727	24.0497	3.22994	-2.67321	6.37848		trxC Bcm			trxC Terminator	1	5.06966	0	1.13572
56	E8	24.0775
57	E9	24.199
58	E10	27.1744	27.2796
59	E11	27.3328
60	E12	27.3317
85	H1	33.9539	33.3445	RNA amplification quality control
86	H2	33.2708
87	H3	32.8087
88	H4	29.4632	29.5161
89	H5	29.2778
90	H6	29.8074
91	H7	32.1757	31.4142
92	H8	31.5876
93	H9	30.4793
94	H10	29.2811	29.4832
95	H11	29.3679
96	H12	29.8005
Analysis Type	Singleplex
Endogenous Control	Target 1
RQ Min/Max Confidence Level	95.0
Reference Sample	Sample 1
Block Type	96-Well 0.2-mL Block
Calibration Background is expired	Yes
Calibration Background performed on	06-08-2018
Calibration Pure Dye FAM is expired	No
Calibration Pure Dye FAM performed on	06-08-2018
Calibration Pure Dye ROX is expired	No
Calibration Pure Dye ROX performed on	06-08-2018
Calibration Pure Dye SYBR is expired	No
Calibration Pure Dye SYBR performed on	06-08-2018
Calibration Pure Dye VIC is expired	No
Calibration Pure Dye VIC performed on	06-08-2018
Calibration ROI is expired	Yes
Calibration ROI performed on	06-08-2018
Calibration Uniformity is expired	Yes
Calibration Uniformity performed on	06-08-2018
Chemistry	SYBR_GREEN
Date Created	2019-10-09 15:06:26 PM PDT
Experiment Barcode
Experiment Comment
Experiment File Name	D:\Users\INSTR-ADMIN\Desktop\Nudler-Lab\Vitaliy\Chromosomal terminators\2019-10-09 trxC galP purA 1.eds
Experiment Name	2019-10-09 trxC galP purA 1
Experiment Run End Time	2019-10-09 19:51:46 PM PDT
Experiment Type	Comparative Cт (ΔΔCт)
Instrument Name	Nudler
Instrument Serial Number	272320898
Instrument Type	QuantStudio™ 3 System
Passive Reference	ROX
Post-read Stage/Step
Pre-read Stage/Step
Quantification Cycle Method	Ct
Signal Smoothing On	true
Stage where Melt Analysis is performed	Stage3
Stage/ Cycle where Ct Analysis is performed	Stage2, Step2
User Name
Well	Well Position	CT	Average	dCT	ddCT	Fold
1	A1	21.5776	21.5957	5.59712	0	1		trxC no treatment
2	A2	21.5703
3	A3	21.6393
4	A4	27.3484	27.1928
5	A5	26.9558
6	A6	27.2744
7	A7	23.3178	23.313	3.47812	-2.119	4.34394		trxC Bcm
8	A8	23.2605
9	A9	23.3606
10	A10	26.8274	26.7911
11	A11	26.6743
12	A12	26.8716
Analysis Type	Singleplex
Endogenous Control	Target 1
RQ Min/Max Confidence Level	95.0
Reference Sample	Sample 1
Block Type	96-Well Block (0.2mL)
Calibration Background is expired	Yes
Calibration Background performed on	03-20-2019
Calibration Normalization FAM-ROX is expired	Yes
Calibration Normalization FAM-ROX performed on	03-20-2019
Calibration Normalization VIC-ROX is expired	Yes
Calibration Normalization VIC-ROX performed on	03-20-2019
Calibration Pure Dye FAM is expired	Yes
Calibration Pure Dye FAM performed on	03-20-2019
Calibration Pure Dye NED is expired	Yes
Calibration Pure Dye NED performed on	03-20-2019
Calibration Pure Dye ROX is expired	Yes
Calibration Pure Dye ROX performed on	03-20-2019
Calibration Pure Dye SYBR is expired	Yes
Calibration Pure Dye SYBR performed on	03-20-2019
Calibration Pure Dye TAMRA is expired	Yes
Calibration Pure Dye TAMRA performed on	03-20-2019
Calibration Pure Dye VIC is expired	Yes
Calibration Pure Dye VIC performed on	03-20-2019
Calibration ROI is expired	Yes
Calibration ROI performed on	03-20-2019
Calibration Uniformity is expired	Yes
Calibration Uniformity performed on	03-20-2019
Chemistry	SYBR_GREEN
Date Created	2019-10-08 14:51:25 PM PDT
Experiment Barcode
Experiment Comment
Experiment File Name	D:\Applied Biosystems\QuantStudio Real-Time PCR Software\User Files\experiments\Vitaliy\terminator testing by Bcm\2019-10-08 purA and galP Bcm 1.eds
Experiment Name	2019-10-08 purA and galP Bcm 1
Experiment Run End Time	2019-10-08 10:38:55 AM PDT
Experiment Type	Comparative Cт (ΔΔCт)
Instrument Name	278872193
Instrument Serial Number	278872193
Instrument Type	QuantStudio(TM) 7 Flex System
Passive Reference	ROX
Quantification Cycle Method	Ct
Signal Smoothing On	true
Stage/ Cycle where Analysis is performed	Stage 2, Step 2
User Name
Well	Well Position	CT	Average	dCT	ddCT	Fold
1	A1	22.3459	22.3522	5.90373	0	1		trxC no treatment
2	A2	22.2779
3	A3	22.4329
4	A4	28.3052	28.256
5	A5	28.2057
6	A6	28.2571
7	A7	24.0698	24.1744	3.73812	-2.16561	4.48655		trxC Bcm
8	A8	24.1339
9	A9	24.3195
10	A10	27.94	27.9125
11	A11	27.8606
12	A12	27.937
Analysis Type	Singleplex
Endogenous Control	Target 1
RQ Min/Max Confidence Level	95.0
Reference Sample	Sample 1

## Sheet: Fig. S7
Block Type	96-Well 0.2-mL Block
Calibration Background is expired	No
Calibration Background performed on	06-08-2018
Calibration Pure Dye FAM is expired	No
Calibration Pure Dye FAM performed on	06-08-2018
Calibration Pure Dye ROX is expired	No
Calibration Pure Dye ROX performed on	06-08-2018
Calibration Pure Dye SYBR is expired	No
Calibration Pure Dye SYBR performed on	06-08-2018
Calibration Pure Dye VIC is expired	No
Calibration Pure Dye VIC performed on	06-08-2018
Calibration ROI is expired	No
Calibration ROI performed on	06-08-2018
Calibration Uniformity is expired	No
Calibration Uniformity performed on	06-08-2018
Chemistry	SYBR_GREEN
Date Created	2018-10-25 14:38:15 PM PDT
Experiment Barcode
Experiment Comment
Experiment File Name	D:\Users\INSTR-ADMIN\Desktop\Nudler-Lab\Vitaliy\2018-10-25WT and del mfd UV 60 and 1000 run 3 2.eds
Experiment Name	2018-10-25WT and del mfd UV 60 and 1000 run 3 2
Experiment Run End Time	2018-10-25 19:17:47 PM PDT
Experiment Type	Standard Curve
Instrument Name	Nudler
Instrument Serial Number	272320898
Instrument Type	QuantStudio™ 3 System
Passive Reference	ROX
Post-read Stage/Step
Pre-read Stage/Step
Quantification Cycle Method	Ct
Signal Smoothing On	true
Stage where Melt Analysis is performed	Stage3
Stage/ Cycle where Ct Analysis is performed	Stage2, Step2
User Name
Well	Well Position	CT	average	CT	dCT	Fold	Fold			no treatment	UV60
61	F1	23.078	23.0176	1.17477	0	1	1	Rho no UV	WT	1	1.72245
62	F2	22.9832
63	F3	22.9916
64	F4	21.8454	21.8428
65	F5	21.8209
66	F6	21.8622
73	G1	22.2891	22.2499	0.390305	-0.784465	1.72245	1.72245	Rho UV60
74	G2
75	G3	22.2106
76	G4	21.7844	21.8596
77	G5	21.8905
78	G6	21.9037
Block Type	96-Well 0.2-mL Block
Calibration Background is expired	No
Calibration Background performed on	06-08-2018
Calibration Pure Dye FAM is expired	No
Calibration Pure Dye FAM performed on	06-08-2018
Calibration Pure Dye ROX is expired	No
Calibration Pure Dye ROX performed on	06-08-2018
Calibration Pure Dye SYBR is expired	No
Calibration Pure Dye SYBR performed on	06-08-2018
Calibration Pure Dye VIC is expired	No
Calibration Pure Dye VIC performed on	06-08-2018
Calibration ROI is expired	No
Calibration ROI performed on	06-08-2018
Calibration Uniformity is expired	No
Calibration Uniformity performed on	06-08-2018
Chemistry	SYBR_GREEN
Date Created	2018-11-02 12:52:45 PM PDT
Experiment Barcode
Experiment Comment
Experiment File Name	D:\Users\INSTR-ADMIN\Desktop\Nudler-Lab\Vitaliy\2018-11-02 WT and delta Mfd UV 60 180 1200 run 4 3.eds
Experiment Name	2018-11-02 WT and delta Mfd UV 60 180 1200 run 4 3
Experiment Run End Time	2018-11-02 17:43:21 PM PDT
Experiment Type	Standard Curve
Instrument Name	Nudler
Instrument Serial Number	272320898
Instrument Type	QuantStudio™ 3 System
Passive Reference	ROX
Post-read Stage/Step
Pre-read Stage/Step
Quantification Cycle Method	Ct
Signal Smoothing On	true
Stage where Melt Analysis is performed	Stage3
Stage/ Cycle where Ct Analysis is performed	Stage2, Step2
User Name
Well	Well Position	CT	average	CT	dCT	Fold	Fold			no treatment	UV60
49	E1	23.1955	23.3575	0.780532	0	1	1	Rho no UV	WT	1	1.9681
50	E2	23.4366
51	E3	23.4403
52	E4	22.4918	22.5769
53	E5	22.5942
54	E6	22.6449
61	F1	21.9134	22.0131	-0.196273	-0.976805	1.9681	1.9681	UVRho 60
62	F2	21.9496
63	F3	22.1762
64	F4	22.1723	22.2093
65	F5	22.2177
66	F6	22.2379
Block Type	96-Well 0.2-mL Block
Calibration Background is expired	No
Calibration Background performed on	06-08-2018
Calibration Pure Dye FAM is expired	No
Calibration Pure Dye FAM performed on	06-08-2018
Calibration Pure Dye ROX is expired	No
Calibration Pure Dye ROX performed on	06-08-2018
Calibration Pure Dye SYBR is expired	No
Calibration Pure Dye SYBR performed on	06-08-2018
Calibration Pure Dye VIC is expired	No
Calibration Pure Dye VIC performed on	06-08-2018
Calibration ROI is expired	No
Calibration ROI performed on	06-08-2018
Calibration Uniformity is expired	No
Calibration Uniformity performed on	06-08-2018
Chemistry	SYBR_GREEN
Date Created	2018-10-25 12:33:05 PM PDT
Experiment Barcode
Experiment Comment
Experiment File Name	D:\Users\INSTR-ADMIN\Desktop\Nudler-Lab\Vitaliy\2018-10-24 WT and del mfd UV 60 and 1000 run 3 1.eds
Experiment Name	2018-10-24 WT and del mfd UV 60 and 1000 run 3 1
Experiment Run End Time	2018-10-25 02:16:01 AM PDT
Experiment Type	Standard Curve
Instrument Name	Nudler
Instrument Serial Number	272320898
Instrument Type	QuantStudio™ 3 System
Passive Reference	ROX
Post-read Stage/Step
Pre-read Stage/Step
Quantification Cycle Method	Ct
Signal Smoothing On	true
Stage where Melt Analysis is performed	Stage3
Stage/ Cycle where Ct Analysis is performed	Stage2, Step2
User Name
Well	Well Position	CT	average	CT	dCT	Fold	Fold
1	A1	22.3125	22.2166	1.1665	0	1	1	Rho no UV
2	A2	22.1673
3	A3	22.1701
4	A4	20.9933	21.0501
5	A5	21.0691
6	A6	21.088
13	B1	21.5924	21.5446	0.476564	-0.689939	1.61322	1.61322	Rho UV60
14	B2	21.5687
15	B3	21.4725
16	B4	21.0031	21.068
17	B5	21.052
18	B6	21.1489
37	D1	32.3997	32.1322	RNA amplification quality control
38	D2	32.6932
39	D3	31.3036
40	D4	25.3078	25.2297
41	D5	25.0907
42	D6	25.2905
43	D7	32.2664	32.0565
44	D8	31.7334								5' UTR Rho 1	5' UTR Rho 2	5' UTR Rho 3
45	D9	32.1698							No ntreatment	1	1	1
46	D10	29.7072	30.4446						UV	1.72245	1.61322	1.9681
47	D11	30.5565
48	D12	31.0702
Block Type	96-Well Block (0.2mL)
Calibration Background is expired	Yes
Calibration Background performed on	07-16-2020
Calibration Normalization FAM-ROX is expired	Yes
Calibration Normalization FAM-ROX performed on	07-16-2020
Calibration Normalization VIC-ROX is expired	Yes
Calibration Normalization VIC-ROX performed on	07-16-2020
Calibration Pure Dye FAM is expired	Yes
Calibration Pure Dye FAM performed on	07-16-2020
Calibration Pure Dye NED is expired	Yes
Calibration Pure Dye NED performed on	07-16-2020
Calibration Pure Dye ROX is expired	Yes
Calibration Pure Dye ROX performed on	07-16-2020
Calibration Pure Dye SYBR is expired	Yes
Calibration Pure Dye SYBR performed on	07-16-2020
Calibration Pure Dye TAMRA is expired	Yes
Calibration Pure Dye TAMRA performed on	07-16-2020
Calibration Pure Dye VIC is expired	Yes
Calibration Pure Dye VIC performed on	07-16-2020
Calibration ROI is expired	Yes
Calibration ROI performed on	07-16-2020
Calibration Uniformity is expired	Yes
Calibration Uniformity performed on	07-16-2020
Chemistry	SYBR_GREEN
Date Created	2021-11-03 13:02:47 PM PDT
Experiment Barcode
Experiment Comment
Experiment File Name	D:\Applied Biosystems\QuantStudio Real-Time PCR Software\User Files\experiments\Vitaliy\PurA and MutS WT UV\WT UV PurA and MutS 1.eds
Experiment Name	2021-11-03 130238
Experiment Run End Time	2021-11-03 08:43:19 AM PDT
Experiment Type	Comparative Cт (ΔΔCт)
Instrument Name	278872193
Instrument Serial Number	278872193
Instrument Type	QuantStudio(TM) 7 Flex System
Passive Reference	ROX
Quantification Cycle Method	Ct
Signal Smoothing On	true
Stage/ Cycle where Analysis is performed	Stage 2, Step 2
User Name
Well	Well Position	CT	Average					Average	dCT	ddCT	Fold
13	B1	22.4803	22.3707	37	D1	31.4004	31.2995	22.3707	1.61484	0	1	GalP ---
14	B2	22.3508		38	D2	31.178											GalP		GalP
15	B3	22.2811		39	D3	31.3202									No treatment		1		1
16	B4	24.155	23.9856	40	D4	32.6363	31.8195	23.9856							UV		1.29348		1.3398
17	B5	23.8681		41	D5	31.2055
18	B6	23.9336		42	D6	31.6167
19	B7	22.2469	22.2725	43	D7	31.2546	31.8618	22.2725	1.24358	-0.371257	1.29348	GalP UV
20	B8	22.2795		44	D8	31.4914
21	B9	22.2913		45	D9	32.8394
22	B10	23.6416	23.5161	46	D10	32.7971	32.8604	23.5161
23	B11	23.5367		47	D11	32.4985
24	B12	23.3701		48	D12	33.2857
Block Type	96-Well 0.2-mL Block
Calibration Background is expired	No
Calibration Background performed on	02-05-2021
Calibration Pure Dye ABY is expired	No
Calibration Pure Dye ABY performed on	02-05-2021
Calibration Pure Dye FAM is expired	No
Calibration Pure Dye FAM performed on	02-05-2021
Calibration Pure Dye JUN is expired	No
Calibration Pure Dye JUN performed on	02-05-2021
Calibration Pure Dye NED is expired	No
Calibration Pure Dye NED performed on	02-05-2021
Calibration Pure Dye ROX is expired	No
Calibration Pure Dye ROX performed on	02-05-2021
Calibration Pure Dye SYBR is expired	No
Calibration Pure Dye SYBR performed on	02-05-2021
Calibration Pure Dye TAMRA is expired	No
Calibration Pure Dye TAMRA performed on	02-05-2021
Calibration Pure Dye VIC is expired	No
Calibration Pure Dye VIC performed on	02-05-2021
Calibration ROI is expired	No
Calibration ROI performed on	02-05-2021
Calibration Uniformity is expired	No
Calibration Uniformity performed on	02-05-2021
Chemistry	SYBR_GREEN
Date Created	2021-11-03 17:31:40 PM PDT
Experiment Barcode
Experiment Comment
Experiment File Name	D:\Users\INSTR-ADMIN\Desktop\Nudler-Lab\Vitaliy\PurA and MutS UV WT\2021-11-03 WT UV puR GalP.eds
Experiment Name	2021-11-03 WT UV puR GalP
Experiment Run End Time	2021-11-03 08:07:22 AM PDT
Experiment Type	Comparative Cт (ΔΔCт)
Instrument Name	272320898
Instrument Serial Number	272320898
Instrument Type	QuantStudio™ 3 System
Passive Reference	ROX
Post-read Stage/Step
Pre-read Stage/Step
Quantification Cycle Method	Ct
Signal Smoothing On	true
Stage where Melt Analysis is performed	Stage3
Stage/ Cycle where Ct Analysis is performed	Stage2, Step2
User Name
Well	Well Position	CT	Average					Average	dCT	ddCT	Fold
85	H1	22.9707	22.9749	37	D1	31.4004	31.2995	22.9749	1.72832	0	1	GalP ---
86	H2	22.9827		38	D2	31.178
87	H3	22.9712		39	D3	31.3202
88	H4	24.6457	24.7032	40	D4	32.6363	31.8195	24.7032
89	H5	24.7686		41	D5	31.2055
90	H6	24.6952		42	D6	31.6167
91	H7	23.1697	22.9741	43	D7	31.2546	31.8618	22.9741	1.3063	-0.422016	1.3398	GalP UV
92	H8	22.859		44	D8	31.4914
93	H9	22.8935		45	D9	32.8394
94	H10	24.3967	24.2804	46	D10	32.7971	32.8604	24.2804
95	H11	24.1647		47	D11	32.4985
96	H12	24.2798		48	D12	33.2857
Analysis Type	Singleplex
Endogenous Control	Target 1
RQ Min/Max Confidence Level	95.0
Reference Sample	Sample 1
